# Supplementary material for: Amphetamine-Related Fatalities and Altered Brain Chemicals: A Preliminary Investigation Using the Comparative Toxicogenomic Database
Source: Molecules. 2023 Jun 15;28(12):4787. doi: 10.3390/molecules28124787 (PMC10305267; doi:10.3390/molecules28124787)
Supplement: Supplementary file 1 [file molecules-28-04787-s001.zip]

Archive with 1 entries (1 files):
- molecules-2405655-supplementary.pdf
